# Supplementary material for: The influence of fluctuating population densities on evolutionary dynamics
Source: Evolution. 2019 Jun 11;73(7):1341–55. doi: 10.1111/evo.13756 (PMC6771508; doi:10.1111/evo.13756)
Supplement: Supplementary file 1 — Supporting Information [file EVO-73-1341-s001.zip]

Archive with 6 entries (6 files):
- evo13756-sup-0001-SuppMat.tex
- evo13756-sup-0002-SuppMat.pdf
- evo13756-sup-0003-FigureS1.pdf
- evo13756-sup-0004-FigureS1.pdf
- evo13756-sup-0005-FigureS1.pdf
- evo13756-sup-0006-FigureS1.pdf
